# Supplementary material for: Discovering the Repeatome of Five Species Belonging to the Asteraceae Family: A Computational Study
Source: Plants (Basel). 2023 Mar 22;12(6):1405. doi: 10.3390/plants12061405 (PMC10058865; doi:10.3390/plants12061405)
Supplement: Supplementary file 1 [file plants-12-01405-s001.zip]

Archive with 1 entries (1 files):
- plants-2238961-supplementary.pdf
